# Supplementary material for: Neodymium Recovery from the Aqueous Phase Using a Residual Material from Saccharified Banana-Rachis/Polyethylene-Glycol
Source: Polymers (Basel). 2023 Mar 27;15(7):1666. doi: 10.3390/polym15071666 (PMC10096945; doi:10.3390/polym15071666)
Supplement: Supplementary file 1 [file polymers-15-01666-s001.zip]

Archive with 1 entries (1 files):
- polymers-2230578-supplementary.pdf
